# Supplementary material for: RT-4M: Real-Time Mosaicing Manager for Manual Microscopy System
Source: Sensors (Basel). 2025 May 8;25(10):2968. doi: 10.3390/s25102968 (PMC12114642; doi:10.3390/s25102968)
Supplement: Supplementary file 1 [file sensors-25-02968-s001.zip]

Archive with 2 entries (2 files):
- Supplementary_file.pdf
- Video S1.mp4
